# Supplementary material for: Highly predictive SNP markers for efficient selection of the wheat leaf rust resistance gene Lr16
Source: BMC Plant Biol. 2017 Feb 15;17:45. doi: 10.1186/s12870-017-0993-7 (PMC5311853; doi:10.1186/s12870-017-0993-7)
Supplement: Additional file 1: Table S1. — PCR primers for DNA markers used in the study. Table S2. Lr16 haplotype panel sorted by Lr16 status, country of origin, marketing class, and cultivar/line name. (XLSX 39 kb) [file 12870_2017_993_MOESM1_ESM.xlsx]

## Sheet: Table S1
Table S1 PCR primers for DNA markers used in the study
Please note that 5' tags are needed for primers to function in KASP assays, but are omitted here from the primer sequences for the sake of brevity.
Marker name	Wheat Sequence	Brachypodium homologue	Oryza homologue	Forward / KASP Allele-A Primer (5'-3')	KASP Allele-B Primer (5'-3')	Reverse Primer (5'-3')
PCR marker
pwm6 (SCAR marker)	wPt-5960	Bradi5g00700		AGTGCAGAGCAGAGGCAAAC		TGCCATGGGCTCTACCATAC
pwm16 (ConservedPrimer marker)	BF483211			CCTACCTAACCAGCGTGCTC		CTGTGTAGACGGCGATACGA
KASP
2BS-1176771_kwm640	2BS_1176771			TAG1-ACCGCGGACACGCCCGG	TAG2-GACCGCGGACACGCCCGA	AGGATATGACTGTCTTCCTAAGAGCAAT
2BS-5157588_kwm651	2BS_5157588	Bradi5g01327.1	LOC_Os04g03980.1	TAG1-CCTTCTCATTCTATATCTAGATCTCT	TAG2-CCTTCTCATTCTATATCTAGATCTCC	TGCTCATGCTGATGCTAATAATGCTACTA
2BS-5157821_kwm655	2BS_5157821			TAG1-ATGATTATAGATCCATGGCAGTATCC	TAG2-GTATGATTATAGATCCATGGCAGTATCT	GCACCTTCTGCTAGAGGGCCTA
2BS-5166772_kwm658	2BS_5166772	Bradi5g01836.1		TAG1-GCCAGTACTTGAGCGTGCAAG	TAG2-GGCCAGTACTTGAGCGTGCAAT	CAGAAGATTGGTTGACCTGCAACCAT
2BS-5175914_kwm664	2BS_5175914			TAG1-GGATTTCGGAGGACCTCGACAAT	TAG2-TCGGAGGACCTCGACAAA	GAGCGCCGCCATCGTCCAGAA
2BS-5175914_kwm847	2BS_5175914			TAG1-GTAACCACGGTGAAGCTGGCG	TAG2-GTAACCACGGTGAAGCTGGCA	TTGTTGTGCCGCCAGCCTCCAT
2BS-5175914_kwm849	2BS_5175914			TAG1-TGGCTTCGCGATGTCCACA	TAG2-GGCTTCGCGATGTCCACG	AGCGCCAAGTAGGCCATGCAGA
2BS-5182563_kwm669	2BS_5182563	Bradi5g01317.1	LOC_Os04g04000.2	TAG1-GACCTAACATCTCAGCCAATCCT	TAG2-GACCTAACATCTCAGCCAATCCC	GCCTTTAATTGTATTCTCTGTTTCAGGTTA
2BS-5187791_kwm672	2BS_5187791			TAG1-TGTTTTCTTATGTTAGATTGTTGGTGTTC	TAG2-TTGTTTTCTTATGTTAGATTGTTGGTGTTT	CAAATCATGATAACAATTCGATCTCTACAT
2BS-5192454_kwm677	2BS-5192454	Bradi5g01730.1	LOC_Os04g02730.1	TAG1-GTGTGCACCCCAATCCCTGC	TAG2-AAGTGTGCACCCCAATCCCTGT	GAGTGTTAAGTCGCTTCCAACTTAGATAT
2BS-5194460_kwm747	2BS_5194460			TAG1-AATAGCTGGAGGAAAGCTTATCGG	TAG2-GAATAGCTGGAGGAAAGCTTATCGA	CTTCTTGGTGCACAATGCTTTGAAATGAT
2BS-5203447_kwm742	2BS_5203447			TAG1-GCCATCACTGCCAGTTTAGGG	TAG2-GCCATCACTGCCAGTTTAGGC	GCATTTTTTCAAGTCGCTTGCATTTGGAA
2BS-5203447_kwm743	2BS_5203447			TAG1-CGATTTTGGCGCACAACC	TAG2-AATGCTCGATTTTGGCGCACAACT	GTCAAACATAAGGAGATGTGCCTGTTTAT
2BS-5209060_kwm745	2BS_5209060	Bradi5g01370.1	LOC_Os04g03860.1	TAG1-CAAGAAATCGATCAGAATGATACTGG	TAG2-TCAAGAAATCGATCAGAATGATACTGA	CTCGTGCACATCACTCTTCTGCAA
2BS-5217168_kwm727	2BS_5217168	Bradi5g01823.1		TAG1-CTCCTTCCACTGAATCTTGAGTTAAT	TAG2-CTCCTTCCACTGAATCTTGAGTTAAA	GAGCCATACGGATGTTATTGTAGAAGATA
2BS-5223620_kwm737	2BS_5223620	Bradi5g01760.2	LOC_Os04g02680.1	TAG1-CAACACCTTCTATCTATTTCTAGTTGTTTT	TAG2-AACACCTTCTATCTATTTCTAGTTGTTTC	TAGCTAGTGCTACTCACGGGGTTTA
2BS-5243471_kwm706	2BS_5243471			TAG1-ATCGAGGATGGCTGCCAAC	TAG2-GCTATCGAGGATGGCTGCCAAA	GGGCTACGTTCGTTGCAGCTCTT
2BS-5243471_kwm741	2BS_5243471	Bradi5g01390.1		TAG1-ATCGAGGATGGCTGCCAAC	TAG2-GCTATCGAGGATGGCTGCCAAA	GGGCTACGTTCGTTGCAGCTCTT
2BS-5245405_kwm709	2BS_5245405	Bradi5g01280.1	LOC_Os04g04020.1	TAG1-CATTATGTCATGAGAGTTAGGTTGAATAC	TAG2-ACATTATGTCATGAGAGTTAGGTTGAATAT	GCACAACTGCATGTTTATCATCTTCCTAT
2BS-892095_kwm717	2BS_892095			TAG1-GTTGAAAGGCAATATTGCATTAGGG	TAG2-CTGTTGAAAGGCAATATTGCATTAGGA	GAGGAAGCTGATGCTGCCATACTAA
BobWhite_c39433_450_kwm816	BobWhite_c39433_450			TAG1-TATTGTAACTATTGTTTGGTGAAAGCCAT	TAG2-GTAACTATTGTTTGGTGAAAGCCAG	TCATTGACAGATGACAGGGAGGGA
BS00001220_kwm385	BS00001220			TAG1-CCGCGCCGCTCTGGCTC	TAG2-GCCGCGCCGCTCTGGCTT	GCGCCAGGCCCAGCCGAT
BS00004244_kwm386	BS00004244			TAG1-TGCCTAAGAAGAAAACACGGACG	TAG2-GCCTAAGAAGAAAACACGGACC	CTATGTACCATCCAGCAGTACTTAGATAT
BS00004516_kwm391	BS00004516			TAG1-ACATTGGTGCCTTTGAGAATGTTGTAA	TAG2-CATTGGTGCCTTTGAGAATGTTGTAG	GCCATTCCAGAGAGGACTGTAAGAT
BS00005270_kwm62	BS00005270	Bradi5g01420.1	LOC_Os04g02910.1	TAG1-GCAATCGGGATGTCTCACCTC	TAG2-GCAATCGGGATGTCTCACCTG	CTTCCAGATCTCGGGATCTGAAGTA
BS00030022_kwm419	BS00030022			TAG1-GGTGATGAAGACCAACGACCTC	TAG2-GGTGATGAAGACCAACGACCTG	AGCGATGTCCAGCGTGACGCTA
BS00030023_kwm420	BS00030023			TAG1-GACCTCGCGCTCGCAGGC	TAG2-GACCTCGCGCTCGCAGGG	AGCGATGTCCAGCGTGACGCTA
BS00089451_kwm433	BS00089451			TAG1-GGTTCTACTTCTTGAACACTATTGGA	TAG2-GGTTCTACTTCTTGAACACTATTGGC	CCAGACAATCACAGTGGTCGACAAA
BS00090581_kwm453	BS00090581			TAG1-GTCCAGTTGAATCAAGAAACGGC	TAG2-CGTCCAGTTGAATCAAGAAACGGT	TCGCATGCCGTCATTGCCCCAT
BS00099465 _kwm179	BS00099465	Bradi5g00570		TAG1-AGCAGCAGCAAGGGCCGC	TAG2-CAGCAGCAGCAAGGGCCGT	GACATGTGCTTCTTCAACCAGCACT
BS00101366_kwm454	BS00101366			TAG1-CAAATGAAGTGAGGCTAGCCCCA	TAG2-AAATGAAGTGAGGCTAGCCCCG	CTGTATCACTTCGACTGGAAGCTTCTT
BS00101472_kwm456	BS00101472			TAG1-CATCTTCTGAAGAATGCCAGCAAC	TAG2-CCATCTTCTGAAGAATGCCAGCAAT	CGTAGAAGTTTCCGATTGCATCGTCAA
BS00105590_kwm460	BS00105590			TAG1-ACGACAATGTGCTCCATGTCCC	TAG2-GACGACAATGTGCTCCATGTCCT	TGAGGCTATGGCGGAGCTGCTT
BS00108724_kwm461	BS00108724; 2BS_5175914	Bradi5g01737.1		TAG1-CACCGCATTCGCGCAGCTC	TAG2-GCACCGCATTCGCGCAGCTT	GAGGTAGCTCCCTGCCGCGAT
BS00110626_kwm377	BS00110626	Bradi5g01737.1		TAG1-AATGATGAGATCCATCGTATCGCCA	TAG2-GATGAGATCCATCGTATCGCCG	GGGCTGTAAGATAGAGTCCTGTGTA
Kukri_c3701_1980_kwm815	Kukri_c3701_1980			TAG1-GTGGCTTCAGTGTGGCCACTA	TAG2-GTGGCTTCAGTGTGGCCACTG	AGCCGGGCTTGTGTCCTGACTT
Kukri_c3701_392_kwm814	Kukri_c3701_392			TAG1-TGTGGCGTGGTGAGGCGA	TAG2-GTGGCGTGGTGAGGCGG	GGATGCCAGAAATCAAAAGTGTGCCAT
Kukri_c6626_57_kwm817	Kukri_c6626_57			TAG1-CATGACCCTGAGAGATGTTCTGTAT	TAG2-ATGACCCTGAGAGATGTTCTGTAC	GGTTGGCCTCAAGCCCTGGGA
RAC875_c40246_71_kwm818	RAC875_c40246_71			TAG1-AAGGATTTCGAGCAGCTTGTCATGA	TAG2-TCGAGCAGCTTGTCATGG	GGTGGACAGGTCCTCCAACACAA
SNP16_TP1456	SNP16_TP1456			TAG1-CGTGGGCTGATCCAAAAAAG	TAG2-CGTGGGCTGATCCAAAAAAA	TACTCTGGTGGCTCTTGC
wsnp_Ex_c10961_17803258_kwm21	wsnp_Ex_c10961_17803258			TAG1-CCATTGGAGTGATGTACGAAGCC	TAG2-CCATTGGAGTGATGTACGAAGCT	CATTGACATGTGCTGAAAGTGCAGGTA
wsnp_JD_rep_c49438_33652645_kwm22	wsnp_JD_rep_c49438_33652645			TAG1-AGCGATGCTACCCGGTATTATTTC	TAG2-GAGCGATGCTACCCGGTATTATTTT	GCAAGCRCGAGCGTCTCAGGA
wsnp_JD_rep_c49438_33652645_kwm812	wsnp_JD_rep_c49438_33652645			TAG1-GAGCGATGCTACCCGGTATTATTTT	TAG2-AGCGATGCTACCCGGTATTATTTC	GCAAGCRCGAGCGTCTCAGGA
Markers highlighted in green derived from RGAs.

## Sheet: Table S2
Table S2 Lr16 haplotype panel sorted by Lr16 status, country of origin, marketing class, and cultivar/line name
						12-3 MBDS			Allele of SNPs co-segregating with Lr16
Wheat line or cultivar	Line number	Pedigree	Country	Classa	Year	IT	Lr16 status	Lr16 status evidence	BS00108724_kwm461b	2BS-5192454_kwm677	2BS-5203447_kwm742	2BS-5194460_kwm747	2BS-5175914_kwm847	2BS-5175914_kwm849	BS00090581_kwm453	wsnp_JD_rep_c49438_33652645_kwm22
AC Barrie	BW661	Neepawa/Columbus//Pacific	Canada	CWRS	1994	1-	Carrier	Kolmer and McCallum, personal communication	T	T	G	G	A	G	T	C
AC Domain	BW148	BW83/ND585	Canada	CWRS	1992	1-	Carrier	Genetic evidence	T	T	G	G	A	G	T	C
AC Majestic	BW173	Columbus*2//Saric70/Neepawa/3/Clms*5//Saric70/Neepawa	Canada	CWRS(CNHR)	1995	1-	Carrier	Genetic evidence	T	T	G	G	A	G	T	C
BW278	BW278	AC_Domain*2/Sumai 3	Canada		1999	1+	Carrier	Genetic evidence	T	T	G	G	A	G	T	C
Kanata	BW263	RL4137*6//Thatcher/Poso48/3/AC_Domain	Canada	CWHWS	2000	1+	Carrier	Humphreys, personal communication	T	T	G	G	A	G	T	C
Kenyon	BW571	Neepawa*5/Buck Manantial	Canada	CWRS	1985	1-	Carrier	Genetic evidence	T	T	G	G	A	G	T	C
McKenzie	BW205	Columbus/Amidon	Canada	CWRS(CNHR)	1997	;1-	Carrier	Genetic evidence	T	T	G	G	A	G	T	C
Prodigy	BW220	SWP2242/Stoa	Canada	CWRS	1998	1+	Carrier	Graf, personal communication	T	T	G	G	A	G	T	C
RL4137	RL4137	RL2520//Thatcher*6/Kenya Farmer	Canada		1960	;1-	Carrier	Genetic evidence	T	T	G	G	A	G	T	C
RL6005 (Tc-Lr16)	RL6005	Thatcher*6/Exchange	Canada			1-	Carrier	Genetic evidence	T	T	G	G	A	G	T	C
Buck Manantial		Rafaela MAG/Buck Quequen	Argentina		1965	1-	Carrier	Genetic evidence	T	T	G	G	A	G	T	C
AC Abbey	BW691	BW608/93464//BW591	Canada	CWRS(CNHR)	1998	3+	Non-carrier	Susceptible to 12-3 MBDS	C	C	C	A	G	A	T	C
AC Cadillac	BW689	Pacific*3/BW553	Canada	CWRS	1996	3-	Non-carrier	Susceptible to 12-3 MBDS	C	C	C	A	G	A	C	T
AC Eatonia	BW642	Leader/Lancer	Canada	CWRS(CNHR)	1993	3+	Non-carrier	Susceptible to 12-3 MBDS	C	C	C	A	G	A	T	C
AC Michael	BW653	Park/Neepawa	Canada	CWRS(CNHR)	1993	3+	Non-carrier	Susceptible to 12-3 MBDS	C	C	C	A	G	A	T	C
Alikat	PT755	Katepwa*3/Maringa	Canada	CWRS(CNHR)	1998	3-	Non-carrier	Susceptible to 12-3 MBDS	C	C	C	A	G	A	T	C
Alvena	PT213	BW711/AC Intrepid	Canada	CWRS(CNHR)	2006	3+	Non-carrier	Susceptible to 12-3 MBDS	C	C	C	A	G	A	C	T
Canthatch	CT233	Thatcher*6/Kenya Farmer	Canada	CWRS	1959	3+	Non-carrier	Susceptible to 12-3 MBDS	C	C	C	A	G	A	T	C
Canuck	CT774	Canthatch/4351-331	Canada	CWRS	1974	3+	Non-carrier	Susceptible to 12-3 MBDS	C	C	C	A	G	A	C	T
CDC Bounty	BW720	Katepwa/W82624//Kenyon	Canada	CWRS	1999	3+	Non-carrier	Susceptible to 12-3 MBDS	C	C	C	A	G	A	C	T
CDC Kernen	BW881	CDC Bounty//CDC Teal*2/ND2710	Canada	CWRS	2009	3+	Non-carrier	Susceptible to 12-3 MBDS	C	C	C	A	G	A	C	T
CDC Makwa	BW606	S7432/Manitou//Benito	Canada	CWRS(CNHR)	1989	3+	Non-carrier	Susceptible to 12-3 MBDS	C	C	C	A	G	A	T	C
CDC Teal	BW616	BW514/Benito//BW38	Canada	CWRS	1991	3-	Non-carrier	Susceptible to 12-3 MBDS	C	C	C	A	G	A	C	T
CDC Thrive	PT575	CDC Bounty/CDC Imagine	Canada	CWRS	2009	3	Non-carrier	Susceptible to 12-3 MBDS	C	C	C	A	G	A	C	T
Conway	BW569	Chris/SC//Neepawa/Opal	Canada	CWRS(CNHR)	1985	3+	Non-carrier	Susceptible to 12-3 MBDS	C	C	C	A	G	A	T	C
Cypress	CT740	Rescue/Chinook	Canada	CWRS	1962	3+	Non-carrier	Susceptible to 12-3 MBDS	C	C	C	A	G	A	C	C
Katepwa	BW49	Neepawa*6/CT244/3/Neepawa*6/CI8154/2*Froccor	Canada	CWRS(CNHR)	1981	3+	Non-carrier	Susceptible to 12-3 MBDS	C	C	C	A	G	A	T	C
Lancer	BW572	Fortuna/Chris	Canada	CWRS	1985	3	Non-carrier	Susceptible to 12-3 MBDS	C	C	C	A	G	A	T	C
Leader	BW535	Fortuna/Chris	Canada	CWRS(CNHR)	1981	3+	Non-carrier	Susceptible to 12-3 MBDS	C	C	C	A	G	A	T	C
Manitou	CT263	CT257//Thatcher*6/PI170925	Canada	CWRS	1965	3+	Non-carrier	Susceptible to 12-3 MBDS	C	C	C	A	G	A	T	C
Neepawa	CT282	CT257/CT249	Canada	CWRS(CNHR)	1969	3-	Non-carrier	Susceptible to 12-3 MBDS	C	C	C	A	G	A	T	C
Park	CT427	Mida/Cadet//Thatcher	Canada	CWRS(CNHR)	1963	3-	Non-carrier	Susceptible to 12-3 MBDS	C	C	C	A	G	A	T	C
Roblin	BW92	BW15/BW38//RL4359/RL4353	Canada	CWRS	1986	3-	Non-carrier	Susceptible to 12-3 MBDS	C	C	C	A	G	A	C	T
Sinton	CT440	CT262/Manitou	Canada	CWRS	1975	3+	Non-carrier	Susceptible to 12-3 MBDS	C	C	C	A	G	A	T	C
Thatcher	CT501	Marquis/Iumillo//Marquis/Kanred	USA; Canada	CWRS	1934	3+	Non-carrier	Susceptible to 12-3 MBDS	C	C	C	A	G	A	T	C
AC Crystal	HY417	HY377/L8474-D1	Canada	CPSR	1996	3+	Non-carrier	Susceptible to 12-3 MBDS	C	C	C	A	G	A	C	T
AC Foremost	HY392	HY320*5/BW553//HY320*6/7424-BW5B4	Canada	CPSR(CNHR)	1994	3+	Non-carrier	Susceptible to 12-3 MBDS	C	C	C	A	G	A	C	T
Biggar	HY368	Tobari 66/Romany	Canada	CPSR	1989	3+	Non-carrier	Susceptible to 12-3 MBDS	C	C	C	A	G	A	C	T
Conquer VB	HY682	HY639/99 EPWA-Mdg61	Canada	CPSR(CNHR)	2009	3+	Non-carrier	Susceptible to 12-3 MBDS	C	C	C	A	G	A	T	C
AC Vista	HY413	HY344/7915QX76B2//HY358*3/Bt10	Canada	CPSW	1996	3+	Non-carrier	Susceptible to 12-3 MBDS	C	C	C	A	G	A	C	T
CDN Bison	ES101	Glenlea*6/Kitt//Saxon	Canada	CWES	2008	3+	Non-carrier	Susceptible to 12-3 MBDS	C	C	C	A	G	A	C	T
Glenlea	ES1	Pembina*2/ Bage//CB100	Canada	CWES	1972	3	Non-carrier	Susceptible to 12-3 MBDS	C	C	C	A	G	A	C	T
AAC Chiffon	SWS408	AC Reed/SWS53	Canada	CWSWS	2012	3	Non-carrier	Susceptible to 12-3 MBDS	C	C	C	A	G	A	T	C
AAC Indus	SWS427	Sadash/SWS340	Canada	CWSWS	2014	3	Non-carrier	Susceptible to 12-3 MBDS	C	C	C	A	G	A	C	T
AC Meena	SWS234	AC Reed/3/Owens/SWS15//4*Fielder	Canada	CWSWS	2000	3	Non-carrier	Susceptible to 12-3 MBDS	C	C	C	A	G	A	T	C
AC Nanda	SWS179	Owens/SWS15//3*Fielder/3/Bliss	Canada	CWSWS	1997	3+	Non-carrier	Susceptible to 12-3 MBDS	C	C	C	A	G	A	T	C
AC Reed	SWS87	PT303/Dirkwin//Kenya321/Fieldwin	Canada	CWSWS	1991	3+	Non-carrier	Susceptible to 12-3 MBDS	C	C	C	A	G	A	T	C
Bhishaj	SWS285	ID0236/SWS56//AC Reed	Canada	CWSWS	2002	3+	Non-carrier	Susceptible to 12-3 MBDS	C	C	C	A	G	A	T	C
Sadash	SWS349	SWS207/SWS208//SWS214	Canada	CWSWS	2006	3	Non-carrier	Susceptible to 12-3 MBDS	C	C	C	A	G	A	C	T
8802-EB3C	8802-EB3C	CDC Teal/BW608//BW621	Canada			3+	Non-carrier	Susceptible to 12-3 MBDS	C	C	C	A	G	A	T	C
94B30-C6D	94B30-C6D	RL4721/Augusta	Canada			3+	Non-carrier	Susceptible to 12-3 MBDS	C	C	C	A	G	A	C	T
9606-AQ01C	9606-AQ01C	9007-FB1C/AC Elsa//AC Barrie	Canada			3+	Non-carrier	Susceptible to 12-3 MBDS	C	C	C	A	G	A	C	T
96B42-E3C	96B42-E3C	RL4816//Grandin/Caldwell	Canada			3	Non-carrier	Susceptible to 12-3 MBDS	C	C	C	A	G	A	T	C
97B03-N2C	97B03-N2C	RL4809//BW174*2/Clark	Canada			3+	Non-carrier	Susceptible to 12-3 MBDS	C	C	C	A	G	A	T	C
98B25-AS5C03	98B25-AS5C03	BW278/RL4851//Superb	Canada			3+	Non-carrier	Susceptible to 12-3 MBDS	C	C	C	A	G	A	C	T
98B26-N1C01	98B26-N1C01	AC Domain*2/Sumai 3//2*RL4851	Canada			3-	Non-carrier	Susceptible to 12-3 MBDS	C	C	C	A	G	A	C	T
98B60-W1A	98B60-W1A	BW278/RL4851	Canada			3+	Non-carrier	Susceptible to 12-3 MBDS	C	C	C	A	G	A	C	T
Apex	RL1320	Marquis/Iumillo//Marquis/Kanred/3/H-44-24/4/Marquis	Canada		1937	3+	Non-carrier	Susceptible to 12-3 MBDS	C	C	C	A	G	A	T	C
BW270	BW270	BW165/RL4660	Canada		1999	3+	Non-carrier	Susceptible to 12-3 MBDS	C	C	C	A	G	A	C	T
BW314a	BW314a	RL4763*2/Howell	Canada		2001	3-	Non-carrier	Susceptible to 12-3 MBDS	C	C	C	A	G	A	C	T
BW553	BW553	Seln 70-3524/8*Neepawa	Canada		1980	3+	Non-carrier	Susceptible to 12-3 MBDS	C	C	C	A	G	A	T	C
BW591	BW591	6903-4/7502	Canada		1984	3+	Non-carrier	Susceptible to 12-3 MBDS	C	C	C	A	G	A	T	C
BW608	BW608	Columbus/7504-78	Canada		1986	3+	Non-carrier	Susceptible to 12-3 MBDS	C	C	C	A	G	A	T	C
BW621	BW621	Leader/7504-78//7504-59	Canada		1987	3+	Non-carrier	Susceptible to 12-3 MBDS	C	C	C	A	G	A	T	C
BW666	BW666	BW 591/7902-GK3C	Canada		1992	3+	Non-carrier	Susceptible to 12-3 MBDS	C	C	C	A	G	A	T	C
BW710	BW710	CDC_Teal/BW608//BW621	Canada		1995	3+	Non-carrier	Susceptible to 12-3 MBDS	C	C	C	A	G	A	T	C
BW711	BW711	Pacific*3/BW553	Canada		1995	3	Non-carrier	Susceptible to 12-3 MBDS	C	C	C	A	G	A	C	T
BW717	BW717	ND643/BW621//BW591	Canada		1996	3+	Non-carrier	Susceptible to 12-3 MBDS	C	C	C	A	G	A	T	C
Canus	RL1321	Marquis/Kanred	Canada		1929	3+	Non-carrier	Susceptible to 12-3 MBDS	C	C	C	A	G	A	T	C
Chinook	CT708	Thatcher/S-615	Canada		1952	3+	Non-carrier	Susceptible to 12-3 MBDS	C	C	C	A	G	A	T	C
CL133	CL133	Sumai-3*6/Thatcher	Canada			3+4	Non-carrier	Susceptible to 12-3 MBDS	C	C	C	A	G	A	C	T
CL55	CL55	Sumai-3*6/Thatcher	Canada			3+4	Non-carrier	Susceptible to 12-3 MBDS	C	C	C	A	G	A	C	T
CL56	CL56	Sumai-3*6/Thatcher	Canada			3+4	Non-carrier	Susceptible to 12-3 MBDS	C	C	C	A	G	A	C	T
Coronation	CT125	Pentad/Marquis	Canada		1937	3+	Non-carrier	Susceptible to 12-3 MBDS	C	C	C	A	G	A	T	C
CP2911	CP2911	Sumai-3*6/Thatcher	Canada			3+4	Non-carrier	Susceptible to 12-3 MBDS	C	C	C	A	G	A	C	T
Garnet	RL15	Preston A/Riga M	Canada		1925	3+	Non-carrier	Susceptible to 12-3 MBDS	C	C	C	A	G	A	C	T
Hoffman hrf		Flicker’s/Ankra(No.440.77)//AC Brio	Canada		2004	3+	Non-carrier	Susceptible to 12-3 MBDS	C	C	C	A	G	A	C	T
Huron	CT004	White Fife/Ladoga	Canada		1925	3+	Non-carrier	Susceptible to 12-3 MBDS	C	C	C	A	G	A	T	C
HY476	HY476	HY393/HY423//5*HY393	Canada		2002	3+	Non-carrier	Susceptible to 12-3 MBDS	C	C	C	A	G	A	C	T
L8509-N5A	L8509-N5A	Pacific*2/BW553	Canada			3+	Non-carrier	Susceptible to 12-3 MBDS	C	C	C	A	G	A	C	T
Lake	RL2481	Regent/Canus	Canada		1954	3+	Non-carrier	Susceptible to 12-3 MBDS	C	C	C	A	G	A	T	C
LMPG-6S		Little Club//4*Prelude/8*Marquis/3/Gabo	Canada			3	Non-carrier	Susceptible to 12-3 MBDS	C	C	C	A	G	A	T	C
Marquis	CT001	Hard Red Calcutta/Red Fife	Canada		1903	3	Non-carrier	Susceptible to 12-3 MBDS	C	C	C	A	G	A	T	C
Pacific	BW90	BW15/BW38//RL4359/RL4353	Canada		1996	3+	Non-carrier	Susceptible to 12-3 MBDS	C	C	C	A	G	A	C	T
Percy	CAN1468	Ladoga/White Fife	Canada		1888	3+	Non-carrier	Susceptible to 12-3 MBDS	C	C	C	A	G	A	T	C
Prelude	RL25	Downy Gehun/Fraser	Canada		1913	3+	Non-carrier	Susceptible to 12-3 MBDS	C	C	C	A	G	A	T	C
Preston	RL207	Ladoga/Red Fife	Canada		1904	3+	Non-carrier	Susceptible to 12-3 MBDS	C	C	C	A	G	A	C	T
Red Bobs 222	RL134	reselection of Early Triumph	Canada		1925	3+	Non-carrier	Susceptible to 12-3 MBDS	C	C	C	A	G	A	T	C
Red Fife	CAN1515	spring wheat selected from winter wheat sample from Poland	Canada		1904	3+	Non-carrier	Susceptible to 12-3 MBDS	C	C	C	A	G	A	T	C
Redman	RL18341	Regent/Canus	Canada		1946	3+	Non-carrier	Susceptible to 12-3 MBDS	C	C	C	A	G	A	T	C
Regent	RL9751	H-44-24/Reward	Canada		1939	3+	Non-carrier	Susceptible to 12-3 MBDS	C	C	C	A	G	A	T	C
Renfrew	RL135	reselection of Marquis	Canada		1918	3+	Non-carrier	Susceptible to 12-3 MBDS	C	C	C	A	G	A	T	C
Renown	RL716	H-44-24/Reward	Canada		1937	3+	Non-carrier	Susceptible to 12-3 MBDS	C	C	C	A	G	A	T	C
Rescue	CT707	Apex/S-615	Canada		1946	3+	Non-carrier	Susceptible to 12-3 MBDS	C	C	C	A	G	A	C	C
Reward	RL79	Marquis/Prelude	Canada		1928	3+	Non-carrier	Susceptible to 12-3 MBDS	C	C	C	A	G	A	T	C
RL4452	RL4452	Glenlea*6/Kitt	Canada		1980	3+	Non-carrier	Susceptible to 12-3 MBDS	C	C	C	A	G	A	C	T
RL6071	RL6071	Prelude/8*Marquis*2/3/Prelude//Prelude/8*Marquis	Canada			3	Non-carrier	Susceptible to 12-3 MBDS	C	C	C	A	G	A	T	C
Ruby	RL12	Downy Riga G/Red Fife D	Canada		1917	3+	Non-carrier	Susceptible to 12-3 MBDS	C	C	C	A	G	A	C	T
Saunders	RL2241	Thatcher//Hope/Reward	Canada		1947	3+	Non-carrier	Susceptible to 12-3 MBDS	C	C	C	A	G	A	T	C
SC8021-V2	SC8021-V2	Kenya 321.BT.1.B.1/Peck	Canada			3+	Non-carrier	Susceptible to 12-3 MBDS	C	C	C	A	G	A	T	C
Snowhite476	HY476	HY393/HY423//5*HY393	Canada		2009	3+	Non-carrier	Susceptible to 12-3 MBDS	C	C	C	A	G	A	C	T
Stanley	RL497	Ladoga/Red Fife	Canada		1895	3+	Non-carrier	Susceptible to 12-3 MBDS	C	C	C	A	G	A	T	C
Supreme	CAN1543	reselection of Bobs (possibly a natural cross of Bobs/Early Red Fife)	Canada		1910	3+	Non-carrier	Susceptible to 12-3 MBDS	C	C	C	A	G	A	T	C
W95132	W95132	CDC Teal//EE8/Kenyon	Canada			3+	Non-carrier	Susceptible to 12-3 MBDS	C	C	C	A	G	A	C	T
White Fife	CAN1560	reselection of Red Fife	Canada		1903	3+	Non-carrier	Susceptible to 12-3 MBDS	C	C	C	A	G	A	T	C
AC Bellatrix	W300	IDO-180*2/Sundance	Canada	CWRW	1998	3+	Non-carrier	Susceptible to 12-3 MBDS	C	C	C	A	G	A	T	C
CDC Harrier	W322	Norstar*2/Vona	Canada	CWRW(CWGP-winter)	1997	3+	Non-carrier	Susceptible to 12-3 MBDS	C	C	C	A	G	A	T	C
CDC Osprey	W276	Plainsman V/CIMMYT Selection//Agritriticum 100	Canada	CWRW	1995	3+	Non-carrier	Susceptible to 12-3 MBDS	C	C	C	A	G	A	T	C
CDC Ptarmigan	S86-375	Yorkstar/Norstar	Canada	CWGP-winter	2007	3+	Non-carrier	Susceptible to 12-3 MBDS	C	C	C	A	G	A	C	T
Radiant	W337	Norstar*6/PGR16635//Norwin/UT125512	Canada	CWRW	2001	3+	Non-carrier	Susceptible to 12-3 MBDS	C	C	C	A	G	A	T	C
CDC Nexon	SK0263	likely of German origin	Canada	Spelt	2001	3+	Non-carrier	Susceptible to 12-3 MBDS	C	C	C	A	G	A	C	T
CDC Origin	03SPELT4	RL5407/Common winter spelt (F5)//PGR8801	Canada	Spelt	2009	3	Non-carrier	Susceptible to 12-3 MBDS	C	C	C	A	G	A	C	T
CDC Silex	04SPELT49	PI 348771/Oberkulmer	Canada	Spelt	2012	3+	Non-carrier	Susceptible to 12-3 MBDS	C	C	C	A	G	A	T	C
Hartog		Vicam-71//Ciano-67(Sib)/Siete Cerros-66/3/Kalyansona/Bluebird	Australia		1982	3+	Non-carrier	Susceptible to 12-3 MBDS	C	C	C	A	G	A	T	C
Sunstate		Hartog*4//Cook*5/VPM-1	Australia		1993	3-	Non-carrier	Susceptible to 12-3 MBDS	C	C	C	A	G	A	T	C
Frontana		Fronteira/Mentana	Brazil		1930	3-	Non-carrier	Susceptible to 12-3 MBDS	C	C	C	A	G	A	C	T
Chinese Spring			China			3+	Non-carrier	Susceptible to 12-3 MBDS	C	C	C	A	G	A	C	T
Nandu		Cosir/Janus//Kolibri	Germany		1988	3+	Non-carrier	Susceptible to 12-3 MBDS	C	C	C	A	G	A	C	T
Milan 13		VS73.600/Mirlo/3/Bobwhite//Yoreme 75/Trifon	Italy		1988	3+	Non-carrier	Susceptible to 12-3 MBDS	C	C	C	A	G	A	C	T
Morocco			Morocco			4	Non-carrier	Susceptible to 12-3 MBDS	C	C	C	A	G	A	C	T
Kota	RL76	spring wheat selected from durum wheat sample from Russia	Russia		1903	3+	Non-carrier	Susceptible to 12-3 MBDS	C	C	C	A	G	A	C	T
Ladoga	CAN1386	wheat collected near Lake Ladoga, Russia	Russia		1888	3+	Non-carrier	Susceptible to 12-3 MBDS	C	C	C	A	G	A	C	T
Ashby		Chablis/Cadenza//Cadenza	UK		2000	3+	Non-carrier	Susceptible to 12-3 MBDS	C	C	C	A	G	A	T	C
Chablis		Jerico/Tonic	UK		1994	3+	Non-carrier	Susceptible to 12-3 MBDS	C	C	C	A	G	A	C	T
93464		Ciano-67/Bluebird//Gallo/3/Gaines/Orofen(Sib)//Bezostaya-1/Gabo/4/MAG-27/5/NE-75437	USA			3+	Non-carrier	Susceptible to 12-3 MBDS	C	C	C	A	G	A	C	T
Lee	RL2477	Hope/Timstein	USA		1950	3	Non-carrier	Susceptible to 12-3 MBDS	C	C	C	A	G	A	C	T
Little Club			USA		1878	3+4	Non-carrier	Susceptible to 12-3 MBDS	C	C	C	A	G	A	C	T
McNeal	MT8849	PI-125000/Centana//PK-176/Fronteira(RS-6880)/3/Glenman	USA		1994	3-	Non-carrier	Susceptible to 12-3 MBDS	C	C	C	A	G	A	C	T
ND2827	ND2827	Sumai 3/Stoa	USA			3+	Non-carrier	Susceptible to 12-3 MBDS	C	C	C	A	G	A	C	T
Pioneer-2375	PR2375	Olaf//Era/Suqamuxi 68/3/Chris/ND487//Lark	USA		1989	3+	Non-carrier	Susceptible to 12-3 MBDS	C	C	C	A	G	A	T	C
Reliance	RL198	Kanred/Marquis	USA		1932	3+	Non-carrier	Susceptible to 12-3 MBDS	C	C	C	A	G	A	T	C
86ISMN 2137						3-	Non-carrier	Susceptible to 12-3 MBDS	C	C	C	A	G	A	C	T
Broatch's Whitehead						3+	Non-carrier	Susceptible to 12-3 MBDS	C	C	C	A	G	A	T	C
aMarketing Classes
CPSR = Canada Prairie Spring Red
CPSW = Canada Prairie Spring White
CWAD = Canada Western Amber Durum
CWES = Canada Western Extra Strong
CWGP = Canada Western General Purpose
CWHWS = Canada Western Hard White Spring
CWRS = Canada Western Red Spring
CWRW = Canada Western Red Winter
CWSWS = Canada Western Soft White Spring
bSNP allele (reflecting the nucleotide present at 3' end of the amplifying allele-specific primer)
